# Supplementary material for: Genome-wide screen for deficiencies modifying Cyclin G-induced developmental instability in Drosophila melanogaster
Source: Genetics. 2026 Jan 28;232(3):iyaf278. doi: 10.1093/genetics/iyaf278 (PMC13016881; doi:10.1093/genetics/iyaf278)
Supplement: iyaf278_Supplementary_Data [file iyaf278_supplementary_data.zip]

Archive with 8 entries (8 files):
- Supplemental_Material_Legends_GENETICS-2025-308768.docx
- SupplementaryTable1.xlsx
- SupplementaryTable2.xlsx
- Supplementary_Figure_1_GENETICS-2025-308768.pdf
- Supplementary_Figure_2_GENETICS-2025-308768.tif
- Supplementary_Figure_3_GENETICS-2025-308768.tif
- Supplementary_Table_3_GENETICS-2025-308768.xlsx
- Supplementary_Table_4_GENETICS-2025-308768.xlsx
