# Supplementary material for: Genome-wide screen for deficiencies modifying Cyclin G-induced developmental instability in Drosophila melanogaster
Source: Genetics. 2026 Jan 28;232(3):iyaf278. doi: 10.1093/genetics/iyaf278 (PMC13016881; doi:10.1093/genetics/iyaf278)
Supplement: iyaf278_Supplementary_Data [file iyaf278_supplementary_data.zip › SupplementaryTable2.xlsx]

## Sheet: Sheet1
Supplementary Table 2: Alleles used in this study.
Alleles	Bloomington stock	Corresponding deficiency
Akt1-a (TRiP.HMS00007)	BL-33615	Df(3R)Exel7328
Akt1[1]	Bellaïche's lab
ban[L1170a]	BL-10154	Df(3L)Exel6085
CG16892/Aladin (TRiP.HMC03342)	BL-51938	Df(1)M38-C5
CG9426-a (TRiP.JF01594)	BL-31121	Df(2L)BSC277
CG9426-b (TRiP.HMS01860)	BL-38946
COX6B[G11337]	BL-26630	Df(1)BSC871
Cul2-a (TRiP.HM05237	BL-30494	Df(2L)ED1473
Cul2-b (TRiP.HMS01398)	BL-34988
dpp[10638]	BL-12379	Df(2L)Exel7011
dpp[d14] (Df(2L)Exel7011)	BL-3555
Droj2 (TRiP.HMC04686)	BL-57382	Df(3R)ED5623
E5 (TOE.GS02408)	BL-78309	Df(3R)ED5623
eEF2[EY02807]	BL-21351	Df(2L)ED1473
ex[1]	BL-295	Df(2L)a
foxo[MI02660]	BL-37585	Df(3R)ED5644
foxo[Δ94]	BL-42220
ft[1]	BL-285	Df(2L)BSC295
ft[4]	BL-5405
ft[8]	BL-44257
hpo[KC202]	BL-25090	Df(2R)ED3728
hpo[KS240]	BL-25085
kib[EY03746]	BL-19909	Df(3R)ED10555
larp-a (TRiP.GL01263)	BL-41835	Df(3R)BSC322
larp-b (TRiP.HMJ02239)	BL-42578
mats[e03077]	BL-18115	Df(3R)ED6085
Mer (TRiP.HMS00459)	BL-34958	Df(1)BSC871
Mer[3]	BL-9103
mTor[k17004]	BL-11218	Df(2L)BSC277
mTor[ΔP]	BL-7074
PAPLA1 (TRiP.HMJ30172)	BL-63605	Df(2L)Exel7034
Pten[117]	BL-80967	Df(2L)BSC143
Pten[KO]	BL-93742
S6k (TRiP.HMJ02231)	BL-42572	Df(3L)BSC410
S6k[07084]	BL-11713
SAK-a (TRiP.GL00244)	BL-35335	Df(3L)BSC419
SAK-b (TRiP.HMC04604)	BL-57221
wdb[14]	BL-53712	Df(3R)BSC497
wdb[19]	BL-9844
wg[1-17]	BL-2980	Df(2L)BSC291
wg[1-8]	BL-5351
wts[G4808]	BL-30099	Df(3R)ED6346
yki[B5]	BL-36290	Df(2R)BSC356
